# Supplementary material for: Smarcb1 Loss Results in a Deregulation of esBAF Binding and Impacts the Expression of Neurodevelopmental Genes
Source: Cells. 2022 Apr 15;11(8):1354. doi: 10.3390/cells11081354 (PMC9027123; doi:10.3390/cells11081354)
Supplement: Supplementary file 1 [file cells-11-01354-s001.zip]

Archive with 1 entries (1 files):
- cells-1607031-supplementary.pdf
